# Supplementary material for: Environmental Air Pollutants Inhaled during Pregnancy Are Associated with Altered Cord Blood Immune Cell Profiles
Source: Int J Environ Res Public Health. 2021 Jul 12;18(14):7431. doi: 10.3390/ijerph18147431 (PMC8303567; doi:10.3390/ijerph18147431)
Supplement: Supplementary file 1 [file ijerph-18-07431-s001.zip]

Archive with 1 entries (1 files):
- ijerph-1252090-supplementary.pdf
